# Supplementary material for: Spotlight on Secondary Metabolites Produced by an Early-Flowering Apulian Artichoke Ecotype Sanitized from Virus Infection by Meristem-Tip-Culture and Thermotherapy
Source: Antioxidants (Basel). 2024 Jul 16;13(7):852. doi: 10.3390/antiox13070852 (PMC11274115; doi:10.3390/antiox13070852)
Supplement: Supplementary file 1 [file antioxidants-13-00852-s001.zip]

Archive with 1 entries (1 files):
- antioxidants-3099646-supplementary.xlsx
