# Supplementary material for: Spotlight on Secondary Metabolites Produced by an Early-Flowering Apulian Artichoke Ecotype Sanitized from Virus Infection by Meristem-Tip-Culture and Thermotherapy
Source: Antioxidants (Basel). 2024 Jul 16;13(7):852. doi: 10.3390/antiox13070852 (PMC11274115; doi:10.3390/antiox13070852)
Supplement: Supplementary file 1 [file antioxidants-13-00852-s001.zip › antioxidants-3099646-supplementary.xlsx]

## Sheet: Table S1 Primer
Table S1. List of primers used for validation of transcriptome results by qPCR.
Gene name	Primer name	Primer sequences (5'-3')	Reference/Acc. N.
4CL: 4-coumaric acid:CoA ligase	4CL-Ccrd_For	CAGGTTGCACCGTTTAAAAGAA	Ccrd_021802: scaffold_8:949649:950835
	4CL-Ccrd_Rev	TCCCTCCTCAAAATCTTTCCTG
C3'H: p-coumaroyl-shikimic acid/quinic acid 3-hydroxylase	C3'H-Ccrd_For	CAGACAGGCATAGAAATCGGG	Ccrd_018265: caffold_679:156406:161089:-1
	C3'H-Ccrd_Rev	CACACTTTCCTCACCTTCACA
C4H: Cinnamic acid 4-hydroxylase	C4H-Ccrd_For	TAAACCGCGGTCGTTTTAAG	Ccrd_003800: scaffold_304:130579:133751:1
	C4H-Ccrd_Rev	CCCACCAAAATCACACAACA
CCoAMT: Caffeoyl-CoA O-methyltransferase	CCoAMT-Ccrd_For	CGTGGACGCTGATAAAGACA	Ccrd_012618: scaffold_840:37070-38336
	CCoAMT-Ccrd_Rev	GATCCGTTCCATAGGGTGTTATC
CCR1: Cinnamoyl-CoA reductase 1	CCR1-Ccrd_For	CCTTACAGGCTCAGCAAAGA	Ccrd_015577: scaffold_150:97256-103674
	CCR1-Ccrd_Rev	GAGGGAGTCTCGAAGAGTAGAA
CHI: Chalcone isomerase	CHI-Ccrd_For	GAAGTTGCCATTGTTGTGTTAGA	Ccrd_014697: scaffold_915:82010:92443:-1
	CHI-Ccrd_Rev	CCAAACTTTGTTTCGTCGCT
CHS: Chalcone synthase	CHS-Ccrd_For	CACATCACGGAGGAGTTTCTG	Ccrd_012767: scaffold_4274:28152:29501
	CHS-Ccrd_Rev	ACTTCAACGACCACCACATC
CSE: Caffeoyl shikimic acid esterase	CSE-Ccrd_For	GAGGTAATGACAAAGTGACGGA	Ccrd_011837: scaffold_21:58721:62131
	CSE-Ccrd_Rev	CCACATTCCCGGATACAACTTA
EF1a: Elongation factor 1 alpha	EF1a-Ccrd_For	TCCCAGGCTGATTGTGCTGTCCTTAT	Blanco et al., 2018
	EF1a-Ccrd_Rev	ATGCTCACGGGTCTGACCATCCTTA
F5H: Ferulic acid 5-hydroxylase	F5H-Ccrd_For	CATTGTTTCAACTGGGAACTACC	Ccrd_005646: scaffold_307:82455:84491
	F5H-Ccrd_Rev	TACAAGTCGTATCGCCTTTGG
HST/HQT: Hydroxycinnamoyl-CoA:shikimic/quinic acid hydroxycinnamoyltransferase	HST-Ccrd_For	GAGGAGACGCCGATGATAAA	Ccrd_022724: scaffold_84:128605:129897
	HST-Ccrd_Rev	GTGGGCCGGTAGAAATACA
PAL: Phenylalanine ammonia-lyase	PAL-Ccrd_For	TATAGTCGAGCACGCCCTTG	Ccrd_014855: scaffold_5442:7052:11961
	PAL-Ccrd_Rev	GCAAAAGGGCTTCGAGTTCT
